# Supplementary material for: Multiomics Approach Distinguishes SPTBN4 as a Key Molecule in Diagnosis, Prognosis, and Immune Suppression of Testicular Seminomas
Source: Int J Genomics. 2025 Apr 25;2025:3530098. doi: 10.1155/ijog/3530098 (PMC12048191; doi:10.1155/ijog/3530098)
Supplement: Supporting Information 1 — Figure S1. Cellular composition and transcriptional profiles of primary and metastatic seminomas. (a) Schematic overview of the study design, depicting the collection of testicular and lymph node tissues for single-cell RNA sequencing (scRNA-seq) analysis. (b) Uniform Manifold Approximation and Projection (UMAP) plot showing the clustering of 10,395 single cells into 16 distinct clusters. The clusters represent various cell populations identified based on established markers. (c) Transcriptional profiling of Epi1 and Epi2 populations. Heatmap showing the differential expression of key genes, including IRF8, JCHAIN, PLD4, BCL11A, UGCG (Epi1) and POU5F1, ENO1, KRT18, and TPI1 (Epi2), highlighting the distinct transcriptional signatures of these epithelial subsets in primary and metastatic seminomas. [file 3530098.f1.zip]

Archive with 2 entries (2 files):
- FigureS1_1.ai
- FigureS1_2.ai
